# Supplementary material for: Characteristics of Microbiota in Different Segments of the Digestive Tract of Lycodon rufozonatus
Source: Animals (Basel). 2023 Feb 17;13(4):731. doi: 10.3390/ani13040731 (PMC9952230; doi:10.3390/ani13040731)
Supplement: Supplementary file 1 [file animals-13-00731-s001.zip]

Archive with 1 entries (1 files):
- animals-2141704-supplementary.pdf
